# Supplementary material for: Potential Application of Egg White Peptides for Antioxidant Properties: Perspectives from Batch Stability and Network Pharmacology
Source: Foods. 2024 Oct 2;13(19):3148. doi: 10.3390/foods13193148 (PMC11475914; doi:10.3390/foods13193148)
Supplement: Supplementary file 1 [file foods-13-03148-s001.zip]

Archive with 1 entries (1 files):
- foods-3173589-supplementary.pdf
